# Supplementary material for: Molecular Survey of Rodent-Borne Infectious Agents in the Ferlo Region, Senegal
Source: Genes (Basel). 2023 May 18;14(5):1107. doi: 10.3390/genes14051107 (PMC10218615; doi:10.3390/genes14051107)
Supplement: Supplementary file 1 [file genes-14-01107-s001.zip]

Archive with 1 entries (1 files):
- genes-2386744-supplementary.pdf
